# Supplementary material for: Peripheral immune landscape and natural killer-like B cells in human Vogt-Koyanagi-Harada disease
Source: Life Med. 2022 Dec 8;1(3):387–400. doi: 10.1093/lifemedi/lnac047 (PMC11749541; doi:10.1093/lifemedi/lnac047)
Supplement: lnac047_suppl_Supplementary_Table_S1 [file lnac047_suppl_Supplementary_Table_S1.xlsx]

## Sheet: Sheet1
Supplementary Table 1. Clinical information of VKH and HC.
ident	group	gender	age	CyTOF	scRNA-seq
#1	HC	female	40-50	√
#2	HC	male	30-40	√
#3	HC	male	60-70	√
#4	HC	female	20-30	√
#5	HC	male	20-30	√
#6	HC	female	80-90		√
#7	HC	female	70-80		√
#8	HC	female	70-80		√
#9	HC	female	60-70		√
#10	HC	male	60-70		√
#11	HC	male	60-70		√
#12	HC	female	40-50		√
#13	HC	male	50-60		√
*1	VKH	female	60-70	√
*2	VKH	male	50-60	√
*3	VKH	female	50-60	√
*4	VKH	female	50-60	√
*5	VKH	female	50-60	√
*6	VKH	male	40-50	√
*7	VKH	male	40-50	√
*8	VKH	male	40-50	√	√
*9	VKH	female	60-70	√	√
*10	VKH	male	40-50	√	√
*11	VKH	female	20-30		√
*12	VKH	female	40-50		√
*13	VKH	male	20-30		√
*14	VKH	male	30-40		√
*15	VKH	female	30-40		√
